# Supplementary material for: Effect of Injury Patterns on the Development of Complications and Trauma-Induced Mortality in Patients Suffering Multiple Trauma
Source: J Clin Med. 2023 Aug 3;12(15):5111. doi: 10.3390/jcm12155111 (PMC10420136; doi:10.3390/jcm12155111)
Supplement: Supplementary file 1 [file jcm-12-05111-s001.zip]

Archive with 1 entries (1 files):
- jcm-2508168-supplementary.pdf
